# Supplementary material for: MicroRNAs associated with AGL6 and IAA9 function in tomato fruit set
Source: BMC Res Notes. 2023 Sep 30;16:242. doi: 10.1186/s13104-023-06510-z (PMC10544166; doi:10.1186/s13104-023-06510-z)
Supplement: Supplementary file 3 — Supplementary Material 3 [file 13104_2023_6510_MOESM3_ESM.xlsx]

## Sheet: AGL6sil known miRNAs
miRNA	Log(AGL6sil vs ctrl)	Mature sequence		Predicted mRNA target
sly-miR166c-5p	-4.61688	GGGAUGUUGUCUGGCUCGACA		Solyc05g005900.3
sly-miR396a-3p	-4.62921	GUUCAAUAAAGCUGUGGGAAG		Solyc08g079810.3	Solyc04g050470.3	Solyc06g036440.2	Solyc06g053210.3	Solyc06g063080.1
sly-miR9475-5p	-1.57682	AACGAUCUCUACAUUGUAGGC
sly-miR9475-3p	-1.52538	CUACAAUGUAGAGAUCGUUUU		Solyc08g016160.3	Solyc03g006900.2	Solyc09g092470.2
sly-miR171f	-3.0751	UAUUGGCCUGGUUCACUCAGA		Solyc02g022830.3	Solyc11g013150.1	Solyc10g078660.2
sly-miR482e-5p	-4.01072	UGUGGGUGGGGUGGAAAGAUU		Solyc02g014325.1	Solyc01g057685.1	Solyc05g043320.2	Solyc07g048100.2	Solyc07g063350.3	Solyc08g075510.3	Solyc10g085670.2	Solyc11g044590.2	Solyc11g044593.1
sly-miR482a	1.79263	UUUCCAAUUCCACCCAUUCCUA		Solyc01g090860.3	Solyc01g087200.3	Solyc01g102920.3	Solyc04g005540.3	Solyc04g007320.2	Solyc06g062440.3	Solyc11g008140.2	Solyc12g056490.1
sly-miR168a-3p	-3.89355	CCUGCCUUGCAUCAACUGAAU		Solyc05g015840.3	Solyc01g100790.1
sly-miR398a	3.20057	UAUGUUCUCAGGUCGCCCCUG
sly-miR164a-3p	-5.52739	CAUGUGCCUGUUUUCCCCAUC		Solyc01g081140.1	Solyc09g082560.3
sly-miR168a-5p	-1.75748	UCGCUUGGUGCAGGUCGGGAC		Solyc05g053230.3	Solyc03g098280.3	Solyc06g072300.3	Solyc08g005690.1
sly-miR403-5p	-4.41644	CGUUUGUGCGUGAAUCUAACA		Solyc04g077330.3	Solyc07g007810.3
sly-miR9472-5p	-4.71212	UUUCAGUAGACGUUGUGAAUA		Solyc03g095757.1	Solyc02g085400.3	Solyc03g097990.3	Solyc03g119250.3	Solyc12g014530.2
sly-miR164b-3p	-2.03253	CACGUGUUCUCCUUCUCCAAC		Solyc03g121470.3	Solyc03g111785.1	Solyc07g051940.3
sly-miR6027-5p	-2.2005	AUGGGUAGCACAAGGAUUAAUG		Solyc10g049340.1	Solyc07g047990.1
sly-miR167a	-2.75132	UGAAGCUGCCAGCAUGAUCUA		Solyc06g035710.1	Solyc03g117700.2	Solyc06g036780.3	Solyc07g056340.3	Solyc08g065360.3
sly-miR394-5p	-1.85798	UUGGCAUUCUGUCCACCUCC		Solyc05g015520.3	Solyc06g048683.1	Solyc01g096960.3	Solyc07g041217.1	Solyc11g007270.2
sly-miR9476-3p	-1.8521	AAAAAGAUGCAGGACUAGACC		Solyc04g058140.3	Solyc02g083900.3	Solyc09g031610.3
sly-miR5300	-1.96178	UCCCCAGUCCAGGCAUUCCAAC		Solyc04g005650.2	Solyc03g123960.3	Solyc05g007350.2	Solyc05g008650.1	Solyc11g012970.2
sly-miR390a-3p	-1.70695	CGCUAUCCAUCCUGAGUUUUA
sly-miR9476-5p	-3.55766	UCUAGUCCUGCAUCUUUUUUU		Solyc01g111310.3	Solyc02g061840.3	Solyc01g067360.3	Solyc02g065220.3	Solyc02g090780.1	Solyc03g044273.1	Solyc03g079893.1	Solyc03g119730.3	Solyc05g006950.3	Solyc06g054540.3	Solyc07g006650.3	Solyc08g013730.3	Solyc09g007120.3	Solyc09g031970.3	Solyc11g005640.2	Solyc12g070210.1
sly-miR1919a	-2.24406	ACGAGAGUCAUCUGUGACAGG
sly-miR403-3p	-1.70044	CUAGAUUCACGCACAAGCUCG		Solyc01g079280.1	Solyc02g069260.3	Solyc10g055195.1
sly-miR394-3p	-8.78136	AGGUGGGCAUACUGUCAACA		Solyc09g074113.1	Solyc01g090440.2
sly-miR10537	-2.12298	AUUUACCCCAAGUUCGUUGUC		Solyc04g050750.1	Solyc02g092010.3	Solyc04g080910.1	Solyc08g005540.2	Solyc10g076370.2	Solyc10g076380.2	Solyc10g080310.2	Solyc12g056590.2
sly-miR171a	-1.57424	UGAUUGAGCCGUGCCAAUAUC		Solyc01g090950.3	Solyc02g085600.1	Solyc08g078800.2	Solyc08g081890.3
sly-miR171c	-1.99008	UAUUGGUGCGGUUCAAUGAGA		Solyc03g121740.2
sly-miR164a-5p	-2.70834	UGGAGAAGCAGGGCACGUGCA		Solyc01g066710.3	Solyc01g090590.3	Solyc04g025715.1	Solyc04g082845.1	Solyc06g069710.3	Solyc07g062840.3	Solyc07g066330.3	Solyc09g005810.3	Solyc09g075120.3	Solyc11g065620.2	Solyc11g066150.2
sly-miR390a-5p	-3.26946	AAGCUCAGGAGGGAUAGCACC		Solyc01g091230.3	Solyc01g058100.2	Solyc04g005390.2	Solyc04g015600.3	Solyc04g079120.3	Solyc07g056410.3	Solyc08g078100.1	Solyc09g061930.3	Solyc09g091900.3
sly-miR171b-3p	-2.95936	UUGAGCCGUGCCAAUAUCACG		Solyc01g090950.3	Solyc02g085600.1	Solyc03g113470.2	Solyc08g078800.2	Solyc08g081890.3	Solyc11g013150.1
sly-miR6024	-1.87774	UUUUAGCAAGAGUUGUUUUACC		Solyc01g067165.1	Solyc01g087200.3	Solyc01g088430.3	Solyc02g070410.2	Solyc02g084890.2	Solyc03g006760.3	Solyc03g046470.3	Solyc04g011960.2	Solyc04g012010.3	Solyc04g015220.3	Solyc05g005330.3	Solyc05g006620.3	Solyc05g008070.3	Solyc05g009740.1	Solyc05g009750.1	Solyc05g009760.2	Solyc06g062440.3	Solyc07g042180.3	Solyc07g063240.3	Solyc08g005510.2	Solyc09g007710.3	Solyc09g018220.2
				Solyc09g092290.1	Solyc10g008220.3	Solyc10g008230.2	Solyc10g008240.3	Solyc10g051050.2	Solyc10g051170.2	Solyc11g006520.2	Solyc11g006530.2	Solyc11g006630.1	Solyc11g006640.2	Solyc11g020100.2	Solyc11g069020.2	Solyc11g069990.2	Solyc11g070020.2	Solyc11g071423.1	Solyc11g071995.1	Solyc12g005970.1	Solyc12g017800.2
sly-miR5304	-1.51457	UCAAUGCUACAUACUCAUCCC		Solyc07g039557.1
sly-miR169e-3p	-3.47573	UGGCAAGCAUCUUUGGCGACU		Solyc03g058470.2	Solyc03g124010.3	Solyc06g082560.2	Solyc11g013030.2	Solyc11g067140.2
sly-miR172c	-2.12711	AGAAUCUUGAUGAUGCUGCAG		Solyc01g090460.3	Solyc01g091910.3	Solyc02g023950.3	Solyc02g064960.3	Solyc02g081690.1	Solyc02g093150.3	Solyc03g044300.3	Solyc03g113680.3	Solyc04g049800.3	Solyc06g075510.3	Solyc09g007260.3	Solyc09g072830.3	Solyc10g084340.2	Solyc11g072600.2	Solyc12g095890.2
sly-miR530	-3.54432	AGGUGUAGGUGUUCAUGCAGA		Solyc01g094660.3	Solyc03g114960.3	Solyc04g080705.1
sly-miR167b-5p	-2.34104	UAAAGCUGCCAGCAUGAUCUGG
sly-miR9471a-5p	-1.52725	CAGGUGCUCACUCAGCUAAUA
sly-miR397-3p	1.8606	UCAACGCUAAACUCGAUCAUG		Solyc07g063650.3
sly-miR9470-5p	-2.47805	UGAAAUCCAUGAGCCUAAACU		Solyc04g011620.3	Solyc05g052690.3	Solyc08g078680.3	Solyc10g051270.2
sly-miR9471b-5p	-3.36923	GAGGUGCUCACUCAGCUAAUA
sly-miR9474-5p	1.89812	UGUAGAAGUCAUGAAUAAAAUG		Solyc01g080120.2	Solyc03g098630.3	Solyc05g016690.3	Solyc06g036605.1	Solyc08g078320.3	Solyc09g056035.1	Solyc10g080070.2
sly-miR482d-5p	-2.58496	GGAGUGGGUGGGAUGGAAAAA		Solyc07g015860.3	Solyc09g065670.3	Solyc10g077120.2	Solyc11g069400.2
sly-miR172a	-4.70044	AGAAUCUUGAUGAUGCUGCAU		Solyc01g090460.3	Solyc02g023950.3	Solyc02g064960.3	Solyc02g093150.3	Solyc03g044300.3	Solyc03g113680.3	Solyc04g049800.3	Solyc05g012280.3	Solyc06g075510.3	Solyc07g063770.3	Solyc07g064740.3	Solyc09g007260.3	Solyc09g059570.3	Solyc09g072670.3	Solyc09g075970.3	Solyc10g006710.3	Solyc10g084340.2	Solyc11g072600.2
sly-miR393	-1.87447	AUCAUGCGAUCUCUUCGGAAU
sly-miR171b-5p	-2.11548	AUAUUGGUGCGGUUCAAUUAG		Solyc01g096850.3	Solyc08g075610.2	Solyc12g032955.1

## Sheet: IAA9sil known miRNAs
miRNA	Log(IAA9sil vs ctrl)	Mature sequence			Predicted mRNA target
sly-miR482e-5p	-1.75376	UGUGGGUGGGGUGGAAAGAUU			Solyc01g057685.1		Solyc02g014325.1		Solyc05g043320.2		Solyc07g048100.2		Solyc07g063350.3		Solyc08g075510.3		Solyc10g085670.2		Solyc11g044590.2		Solyc11g044593.1
sly-miR395a	-1.75551	CUGAAGUGUUUGGGGGAACUCC			Solyc04g054730.3		Solyc09g082860.3		Solyc10g081660.2		Solyc11g066140.2
sly-miR167a	-1.77208	UGAAGCUGCCAGCAUGAUCUA			Solyc03g117700.2		Solyc06g035710.1		Solyc06g036780.3		Solyc07g056340.3		Solyc08g065360.3
sly-miR394-3p	-1.68333	AGGUGGGCAUACUGUCAACA			Solyc01g090440.2		Solyc09g074113.1
sly-miR530	-3.04182	AGGUGUAGGUGUUCAUGCAGA			Solyc01g094660.3		Solyc03g114960.3		Solyc04g080705.1
sly-miR393	-3.45943	AUCAUGCGAUCUCUUCGGAAU
sly-miR171b-5p	1.65711	AUAUUGGUGCGGUUCAAUUAG			Solyc01g096850.3		Solyc08g075610.2		Solyc12g032955.1
